# Supplementary material for: Airway Bacterial Biodiversity in Exhaled Breath Condensates of Asthmatic Children—Does It Differ from the Healthy Ones?
Source: J Clin Med. 2022 Nov 16;11(22):6774. doi: 10.3390/jcm11226774 (PMC9698396; doi:10.3390/jcm11226774)
Supplement: Supplementary file 1 [file jcm-11-06774-s001.zip]

Archive with 1 entries (1 files):
- jcm-2027444-supplementary.pdf
